# Supplementary material for: Argostemma baotingense (Rubiaceae), a new species from Hainan Island, South China
Source: PhytoKeys. 2026 Jun 18;276:253–60. doi: 10.3897/phytokeys.276.195404 (PMC13306158; doi:10.3897/phytokeys.276.195404)
Supplement: XML Treatment for Argostemma baotingense [file phytokeys.276.195404-treatment1.xml]

<!DOCTYPE tp:taxon-treatment
  PUBLIC "-//TaxonX//DTD Taxonomic Treatment Publishing DTD v0 20100105//EN" "tax-treatment-NSO.dtd">
<tp:taxon-treatment xmlns:tp="http://www.plazi.org/taxpub"><tp:treatment-meta><kwd-group><label>Taxon classification</label><kwd>
              <named-content content-type="kingdom">Plantae</named-content>
            </kwd><kwd>
              <named-content content-type="order">Gentianales</named-content>
            </kwd><kwd>
              <named-content content-type="family">Rubiaceae</named-content>
            </kwd></kwd-group><mixed-citation publication-type="journal"><person-group><name><surname>Dong</surname><given-names>Shu-Peng</given-names></name><name><surname>Yuan</surname><given-names>Lang-Xing</given-names></name><name><surname>Wang</surname><given-names>Qing-Long</given-names></name><name><surname>Yang</surname><given-names>Hu-Biao</given-names></name></person-group><article-title><italic><tp:taxon-name><tp:taxon-name-part taxon-name-part-type="genus" reg="Argostemma">Argostemma</tp:taxon-name-part> <tp:taxon-name-part taxon-name-part-type="species" reg="baotingense">baotingense</tp:taxon-name-part></tp:taxon-name></italic> (<tp:taxon-name><tp:taxon-name-part taxon-name-part-type="family" reg="Rubiaceae">Rubiaceae</tp:taxon-name-part></tp:taxon-name>), a new species from Hainan Island, South China</article-title><source>PhytoKeys</source><day>18</day><month>06</month><year>2026</year><volume>276</volume><fpage>253</fpage><lpage>260</lpage><pub-id pub-id-type="doi">10.3897/phytokeys.276.195404</pub-id></mixed-citation></tp:treatment-meta><tp:nomenclature><tp:taxon-name><object-id xmlns:xlink="http://www.w3.org/1999/xlink" content-type="arpha" xlink:type="simple">7A73B8A4-DEC5-55FB-907D-747D545CAA7F</object-id>
                		<tp:taxon-name-part taxon-name-part-type="genus" reg="Argostemma">Argostemma</tp:taxon-name-part> <tp:taxon-name-part taxon-name-part-type="species" reg="baotingense">baotingense</tp:taxon-name-part>
                		<object-id xmlns:xlink="http://www.w3.org/1999/xlink" content-type="ipni" xlink:type="simple">urn:lsid:ipni.org:names:77381817-1</object-id>
                	</tp:taxon-name><tp:taxon-authority>S.P.Dong &amp; H.B.Yang,</tp:taxon-authority><tp:taxon-status xmlns:xlink="http://www.w3.org/1999/xlink" xlink:type="simple">sp. nov.</tp:taxon-status><xref ref-type="fig" rid="F1">Fig. 1</xref></tp:nomenclature><tp:treatment-sec sec-type="Type"><title>Type.</title><p>China. Hainan: Baoting County, Tonganling Mountain, on the rocks of the valley in the forest, <named-content xmlns:xlink="http://www.w3.org/1999/xlink" content-type="dwc:verbatimCoordinates" xlink:type="simple">18.55941219, 109.54065926</named-content>, alt. 730 m, 30 May 2025, <italic>Shu-Peng Dong</italic>, <italic>Jian-Qi Dong</italic>, <italic>Long-Wei Pang DSP202503</italic> (holotype: <abbrev xmlns:xlink="http://www.w3.org/1999/xlink" content-type="institution" xlink:title="Chinese Academy of Tropical Agricultural Sciences" xlink:type="simple">ATCH</abbrev>, isotype: IBSC1104113, 1104114).</p><fig id="F1" position="float" orientation="portrait"><object-id xmlns:xlink="http://www.w3.org/1999/xlink" content-type="doi" xlink:type="simple">10.3897/phytokeys.276.195404.figure1</object-id><object-id xmlns:xlink="http://www.w3.org/1999/xlink" content-type="arpha" xlink:type="simple">C7036B2F-81D9-5FEC-B2FE-281BA3193094</object-id><label>Figure 1.</label><caption><p><italic><tp:taxon-name><tp:taxon-name-part taxon-name-part-type="genus" reg="Argostemma">Argostemma</tp:taxon-name-part> <tp:taxon-name-part taxon-name-part-type="species" reg="baotingense">baotingense</tp:taxon-name-part></tp:taxon-name></italic>. <bold>A</bold>. Plant in natural habitat; <bold>B</bold>. Flowering plant; <bold>C</bold>. Flowers; <bold>D</bold>. Calyx; <bold>E</bold>. Leafy branch, adaxial view; <bold>F</bold>. Leafy branch, abaxial view; <bold>G</bold>. Leaves, adaxial view; <bold>H</bold>. Leaves, abaxial view; <bold>I, J</bold>. A node with opposite leaves and stipules; <bold>K</bold>. Flower, apical view; <bold>L</bold>. Flower, bottom view; <bold>M, N</bold>. Inflorescence; <bold>O</bold>. Androecium; <bold>P</bold>. Pistil.</p></caption><graphic xmlns:xlink="http://www.w3.org/1999/xlink" xlink:href="phytokeys-276-253_article-195404__-g001.jpg" id="oo_1686348.jpg" position="float" orientation="portrait" xlink:type="simple"><uri content-type="original_file" xlink:type="simple">https://binary.pensoft.net/fig/1686348</uri></graphic></fig></tp:treatment-sec><tp:treatment-sec sec-type="Diagnosis"><title>Diagnosis.</title><p>The new species is morphologically similar to <italic><tp:taxon-name><tp:taxon-name-part taxon-name-part-type="genus" reg="Argostemma">A.</tp:taxon-name-part> <tp:taxon-name-part taxon-name-part-type="species" reg="bachmaense">bachmaense</tp:taxon-name-part></tp:taxon-name></italic> T.V.Do but differs by the suberect or creeping stem (vs. erect), the linear leaves (vs. oblanceolate to spatulate), glabrous inflorescence (vs. pubescent), glabrous calyx (vs. pubescent). A detailed morphological comparison between the two species is provided in Table <xref ref-type="table" rid="T1">1</xref>. Photographs of seven <italic><tp:taxon-name><tp:taxon-name-part taxon-name-part-type="genus" reg="Argostemma">Argostemma</tp:taxon-name-part></tp:taxon-name></italic> species in China have been provided (Fig. <xref ref-type="fig" rid="F2">2</xref>). A key to all the nine species of <italic><tp:taxon-name><tp:taxon-name-part taxon-name-part-type="genus" reg="Argostemma">Argostemma</tp:taxon-name-part></tp:taxon-name></italic> in China is also provided at the end of the text.</p><fig id="F2" position="float" orientation="portrait"><object-id xmlns:xlink="http://www.w3.org/1999/xlink" content-type="doi" xlink:type="simple">10.3897/phytokeys.276.195404.figure2</object-id><object-id xmlns:xlink="http://www.w3.org/1999/xlink" content-type="arpha" xlink:type="simple">49041B8C-FB15-5A49-BBFF-3DA382A6B0BF</object-id><label>Figure 2.</label><caption><p>Photographs of seven <italic><tp:taxon-name><tp:taxon-name-part taxon-name-part-type="genus" reg="Argostemma">Argostemma</tp:taxon-name-part></tp:taxon-name></italic> species found in China. <bold>A</bold>. <italic><tp:taxon-name><tp:taxon-name-part taxon-name-part-type="genus" reg="Argostemma">A.</tp:taxon-name-part> <tp:taxon-name-part taxon-name-part-type="species" reg="verticillatum">verticillatum</tp:taxon-name-part></tp:taxon-name></italic>; <bold>B, C</bold>. <italic><tp:taxon-name><tp:taxon-name-part taxon-name-part-type="genus" reg="Argostemma">A.</tp:taxon-name-part> <tp:taxon-name-part taxon-name-part-type="species" reg="saxatile">saxatile</tp:taxon-name-part></tp:taxon-name></italic>; <bold>D</bold>. <italic><tp:taxon-name><tp:taxon-name-part taxon-name-part-type="genus" reg="Argostemma">A.</tp:taxon-name-part> <tp:taxon-name-part taxon-name-part-type="species" reg="discolor">discolor</tp:taxon-name-part></tp:taxon-name></italic>; <bold>E, F</bold>. <italic><tp:taxon-name><tp:taxon-name-part taxon-name-part-type="genus" reg="Argostemma">A.</tp:taxon-name-part> <tp:taxon-name-part taxon-name-part-type="species" reg="ehuangzhangense">ehuangzhangense</tp:taxon-name-part></tp:taxon-name></italic>; <bold>G</bold>. <italic><tp:taxon-name><tp:taxon-name-part taxon-name-part-type="genus" reg="Argostemma">A.</tp:taxon-name-part> <tp:taxon-name-part taxon-name-part-type="species" reg="solaniflorum">solaniflorum</tp:taxon-name-part></tp:taxon-name></italic>; <bold>H</bold>. <italic><tp:taxon-name><tp:taxon-name-part taxon-name-part-type="genus" reg="Argostemma">A.</tp:taxon-name-part> <tp:taxon-name-part taxon-name-part-type="species" reg="yunnanense">yunnanense</tp:taxon-name-part></tp:taxon-name></italic>; <bold>I</bold>. Holotype of <italic><tp:taxon-name><tp:taxon-name-part taxon-name-part-type="genus" reg="Argostemma">A.</tp:taxon-name-part> <tp:taxon-name-part taxon-name-part-type="species" reg="hainanicum">hainanicum</tp:taxon-name-part></tp:taxon-name></italic>; <bold>A</bold>. Taken by Xin-Xin Zhou from Yunnan; <bold>B</bold>. Taken by Xin-Xin Zhou from Guangdong; <bold>C</bold>. Taken by Yi Huang from Guangdong; <bold>D</bold>. Taken by Si-Yuan Zeng from Hainan; <bold>E, F</bold>. Taken by Yi Huang from Guangdong; <bold>G</bold>. Taken by Xin-Xin Zhou from Taiwan; <bold>H</bold>. Taken by Bu-Yun Zhang from Yunnan; <bold>I</bold>. Provided by You-Pai Zeng and stored in <abbrev xmlns:xlink="http://www.w3.org/1999/xlink" content-type="institution" xlink:title="South China Botanical Garden" xlink:type="simple">IBSC</abbrev>.</p></caption><graphic xmlns:xlink="http://www.w3.org/1999/xlink" xlink:href="phytokeys-276-253_article-195404__-g002.jpg" id="oo_1686349.jpg" position="float" orientation="portrait" xlink:type="simple"><uri content-type="original_file" xlink:type="simple">https://binary.pensoft.net/fig/1686349</uri></graphic></fig><table-wrap id="T1" position="float" orientation="portrait"><label>Table 1.</label><caption><p>Morphological comparison of <italic><tp:taxon-name><tp:taxon-name-part taxon-name-part-type="genus" reg="Argostemma">Argostemma</tp:taxon-name-part> <tp:taxon-name-part taxon-name-part-type="species" reg="baotingense">baotingense</tp:taxon-name-part></tp:taxon-name></italic> and <italic><tp:taxon-name><tp:taxon-name-part taxon-name-part-type="genus" reg="Argostemma">A.</tp:taxon-name-part> <tp:taxon-name-part taxon-name-part-type="species" reg="bachmaense">bachmaense</tp:taxon-name-part></tp:taxon-name></italic>.</p></caption><table><tbody><tr><th rowspan="1" colspan="1"/><th rowspan="1" colspan="1">
                    <italic>
                      <tp:taxon-name><tp:taxon-name-part taxon-name-part-type="genus" reg="Argostemma">A.</tp:taxon-name-part> <tp:taxon-name-part taxon-name-part-type="species" reg="baotingense">baotingense</tp:taxon-name-part></tp:taxon-name>
                    </italic>
                  </th><th rowspan="1" colspan="1">
                    <italic>
                      <tp:taxon-name><tp:taxon-name-part taxon-name-part-type="genus" reg="Argostemma">A.</tp:taxon-name-part> <tp:taxon-name-part taxon-name-part-type="species" reg="bachmaense">bachmaense</tp:taxon-name-part></tp:taxon-name>
                    </italic>
                  </th></tr><tr><td rowspan="1" colspan="1">Tuber</td><td rowspan="1" colspan="1">absent</td><td rowspan="1" colspan="1">globose</td></tr><tr><td rowspan="1" colspan="1">Stem</td><td rowspan="1" colspan="1">5–15 cm tall, glabrous, suberect or creeping</td><td rowspan="1" colspan="1">2.5–5 cm tall, pubescent, erect</td></tr><tr><td rowspan="1" colspan="1">Leaves</td><td rowspan="1" colspan="1">linear, 1.1–5 × 0.3–0.6 cm</td><td rowspan="1" colspan="1">oblanceolate to spatulate, 0.4–2 × 0.15–0.42 cm</td></tr><tr><td rowspan="1" colspan="1">Abaxial surface</td><td rowspan="1" colspan="1">glabrous, greenish white</td><td rowspan="1" colspan="1">pubescent, green</td></tr><tr><td rowspan="1" colspan="1">Stipule</td><td rowspan="1" colspan="1">broadly ovate, 3–4 × 2–3 mm, glabrous</td><td rowspan="1" colspan="1">Broadly ovate to deltoid, 1.2–1.7( 2) × 1.1–1.4 mm, pubescent</td></tr><tr><td rowspan="1" colspan="1">Inflorescence</td><td rowspan="1" colspan="1">white, 1- or 2-flowered, glabrous</td><td rowspan="1" colspan="1">green, 1-flowered, pubescent</td></tr><tr><td rowspan="1" colspan="1">Bracts</td><td rowspan="1" colspan="1">Four, glabrous, ovate to linear</td><td rowspan="1" colspan="1">absent</td></tr><tr><td rowspan="1" colspan="1">Sepals</td><td rowspan="1" colspan="1">glabrous, light green, triangular</td><td rowspan="1" colspan="1">pubescent, dark green, narrowly triangular to lanceolate</td></tr><tr><td rowspan="1" colspan="1">Stamens</td><td rowspan="1" colspan="1">ca. 8 mm long; filaments yellow</td><td rowspan="1" colspan="1">6.5–7.5 mm long; filaments pale green</td></tr><tr><td rowspan="1" colspan="1">Style length</td><td rowspan="1" colspan="1">ca. 9 mm</td><td rowspan="1" colspan="1">8.5–9.5 mm</td></tr><tr><td rowspan="1" colspan="1">Stigma</td><td rowspan="1" colspan="1">columnar, ca. 0.5 mm long</td><td rowspan="1" colspan="1">globose, ca. 0.1 mm long</td></tr></tbody></table></table-wrap></tp:treatment-sec><tp:treatment-sec sec-type="Description"><title>Description.</title><p>Lithophytic herbs. Stem 5–15 cm tall, ca. 3 mm in diameter, glabrous, suberect or creeping, internodes 4–9 mm long, terete. Stipules persistent, broadly ovate, 3–4 × 2–3 mm, glabrous, apex acuminate, margin entire. Leaves opposite, slightly anisophyllous, petiole 3–5 mm long, blade linear, 1.1–5 × 0.3–0.6 cm, apex obtuse, margin undulate and strigose, attenuate at base, adaxial surface glossy, dark green, strigose on midrib and sometimes near margins, protuberance on both surfaces, abaxial surface silvery white, glabrous, lateral veins 7–11 pairs, conspicuous adaxially, not visible abaxially. Inflorescence terminal, white, 1- or 2-flowered, peduncle glabrous, ca. 8 mm long, bracts 4, ovate to linear, 3–4 × 1–2 mm, persistent and glabrous, pedicel ca. 11 mm long. Calyx lobes 5, light green, triangular, glabrous, ca. 3 mm long. Corolla white, rotate, glabrous; tube ca. 2 mm long; lobes 5, lanceolate, 10–12 × 4–5 mm, apex acuminate. Stamens 5, ca. 8 mm long; anthers coherent, yellow, dehiscent by longitudinal slits, with connective prolonged, filaments short, ca. 1 mm long, straight, yellow. Ovary inferior, ovules numerous, style ca. 9 mm long, white, stigma columnar, ca. 0.5 mm long, simple, exserted.</p></tp:treatment-sec><tp:treatment-sec sec-type="Phenology"><title>Phenology.</title><p>The new species was observed flowering from May to June.</p></tp:treatment-sec><tp:treatment-sec sec-type="Etymology"><title>Etymology.</title><p>The specific epithet ‘<italic>baotingense</italic>’ is derived from the type locality, Baoting County. The Chinese name is given as ‘保亭雪花’(Pinyin: bǎo tíng xuě huā).</p></tp:treatment-sec><tp:treatment-sec sec-type="Distribution"><title>Distribution.</title><p>The new species is known only from the type locality (Fig. <xref ref-type="fig" rid="F3">3</xref>).</p><fig id="F3" position="float" orientation="portrait"><object-id xmlns:xlink="http://www.w3.org/1999/xlink" content-type="doi" xlink:type="simple">10.3897/phytokeys.276.195404.figure3</object-id><object-id xmlns:xlink="http://www.w3.org/1999/xlink" content-type="arpha" xlink:type="simple">9E4CC86E-2B03-5C92-84FA-48FA93506A67</object-id><label>Figure 3.</label><caption><p>Distribution map of <italic><tp:taxon-name><tp:taxon-name-part taxon-name-part-type="genus" reg="Argostemma">Argostemma</tp:taxon-name-part> <tp:taxon-name-part taxon-name-part-type="species" reg="baotingense">baotingense</tp:taxon-name-part></tp:taxon-name></italic>.</p></caption><graphic xmlns:xlink="http://www.w3.org/1999/xlink" xlink:href="phytokeys-276-253_article-195404__-g003.jpg" id="oo_1686350.jpg" position="float" orientation="portrait" xlink:type="simple"><uri content-type="original_file" xlink:type="simple">https://binary.pensoft.net/fig/1686350</uri></graphic></fig></tp:treatment-sec><tp:treatment-sec sec-type="Habitat"><title>Habitat.</title><p>It grows on rocks in valleys in the forest. Living plants introduced from the type locality are currently cultivated in the nursery of the Tropical Crops Genetic Resources Institute of the Chinese Academy of Tropical Agricultural Sciences.</p></tp:treatment-sec><tp:treatment-sec sec-type="Conservation status"><title>Conservation status.</title><p>Currently, only a single population has been found in the valleys of the Tonganling Mountain forest in Hainan, but its population size is relatively large, and it can reproduce asexually through stems. <italic><tp:taxon-name><tp:taxon-name-part taxon-name-part-type="genus" reg="Argostemma">Argostemma</tp:taxon-name-part> <tp:taxon-name-part taxon-name-part-type="species" reg="baotingense">baotingense</tp:taxon-name-part></tp:taxon-name></italic> may occur in other areas. As its broader distribution has not yet been fully investigated, it is recommended that it be classified as Data Deficient (<abbrev xmlns:xlink="http://www.w3.org/1999/xlink" xlink:title="Data Deficient" xlink:type="simple">DD</abbrev>) under the IUCN Red List criteria (IUCN 2026).</p></tp:treatment-sec></tp:taxon-treatment>
